# Supplementary material for: Development and Validation of the Common Prosperity Aspiration Scale: A Mixed-Methods Study in China
Source: Behav Sci (Basel). 2026 Jan 30;16(2):203. doi: 10.3390/bs16020203 (PMC12938126; doi:10.3390/bs16020203)
Supplement: Supplementary file 1 [file behavsci-16-00203-s001.zip]

Archive with 1 entries (1 files):
- behavsci-3928241-supplementary.pdf
